# Supplementary material for: Interlaminar endoscopic discectomy for recurrent L4–5 and L5–S1 disc herniation
Source: PeerJ. 2026 Apr 27;14:e21081. doi: 10.7717/peerj.21081 (PMC13131352; doi:10.7717/peerj.21081)
Supplement: Supplemental Information 1 [file peerj-14-21081-s001.xlsx]

## Sheet: Sheet1
Pre-op VAS	Post-op	Post-op 3 mon	Post-op 12 mon	Last follow-up
5.2	3.5	3	2.5	3
6.1	3.6	3	2.5	3
7.6	5.2	4	2.5	3
3.7	1.8	2.5	2.5	3
5.3	3.5	2.5	2.5	3
6.2	4.5	3	2.5	3
6.3	4	3	2.5	3
5	2.5	2	2.5	3
5	2.5	2	2.5	3
5	2.5	2	4	3
5	2.5	2	2.5	3
5	2.5	2	2.5	4
5	2.5	2	2.5	3
5	2.5	2	2.5	3
5	2.5	2	2.5	3
5	2.5	2	2.5	3
5	2.5	2	2.5	3
5	2.5	2	2.5	3
5	2.5	2	2.5	3
5.5	3	2.5	2	2.5
5.5	3	2.5	2	2.5
5.5	3	2.5	2	2.5
5.5	3	2.5	2	2.5
5.5	3	2.5	2	2.5
5.5	3	2.5	3	2.5
5.5	3	2.5	2	2.5
5.5	3	2.5	2	2.5
6	3	2.5	2	2.5
6	3	2.5	2	2.5
6	3	2.5	2	2.5
6	3	2.5	2	2.5
6	3	3	2	5
6	3	2.5	2	2.5
6	3	2.5	2	2.5
6	3	2.5	2	2.5
6	3	2.5	2	2.5
6	3	2.5	4	2.5
6	3	2.5	2	3
6	3	2.5	2	2.5
6.5	3	2.5	2	2.5
6.5	3	2.5	2	2.5
6.5	3	4	2	2.5
6.5	3	2.5	2	2.5
6.5	3	2.5	2	2.5
6.5	3	2.5	2	2.5
6.5	3	2.5	2	2.5
6.5	3	2.5	2	2.5
6.5	3	2.5	2	2.5
6.5	3	2.5	2	2.5
6.5	3.5	3	2.5	2
6.5	3.5	3	2.5	2
6.5	3.5	3	2.5	3.5
6.5	3.5	3	2.5	2
6.5	3.5	3	2.5	2
4.5	2.8	3	3.5	2
4.5	2.8	3	2.5	2
4.5	2.8	3	2.5	2
4.5	2.8	3	2.5	2
4.5	2.8	3	2.5	2
5	3	3	2	3
