# Supplementary material for: Interlaminar endoscopic discectomy for recurrent L4–5 and L5–S1 disc herniation
Source: PeerJ. 2026 Apr 27;14:e21081. doi: 10.7717/peerj.21081 (PMC13131352; doi:10.7717/peerj.21081)
Supplement: Supplemental Information 2 [file peerj-14-21081-s002.xlsx]

## Sheet: Sheet1
Pre-op VAS	Post-op	Post-op 3 mon	Post-op 12 mon	Last follow-up
6	4	3.5	3	3
6	4	3.5	3	3
6	4	3.5	3	3
6	4	5	3	4
6	4	3.5	3	3
6	4	3.5	3	3
6	4	3.5	3	3
6	4	3.5	3	3.5
6	4	4.5	3	3.5
6	4	4.5	3	3.5
6	4.2	4	4	3.5
6	4.2	4	1.5	2
6	4.2	4	1.5	2
6	4.2	4	1.5	2
5	4.2	4	1.5	2
5	4.2	3.5	3.5	2
5	4.5	3.5	2	2
5	4.5	3.5	2	2
5	4.5	3.5	2	2
5	3	3.5	2	2
6.5	3	3.5	2	2
6.5	3	3.5	4	2
6.5	3	3.5	3	2
6.5	3	3.5	3	2
6.5	3	3.5	3	2
6.5	3	3.5	3	2
6.5	3	3.5	3	3.5
6.5	3	2.5	3	3.5
6.5	3	2.5	3	3.5
4.5	3	2.5	3	2
4.5	3	2.5	3	2
4.5	3	2.5	3	4
4.5	3	2.5	3	4
4.5	3	2.5	4	4
7	3	3	1.5	2
7	3	3	1.5	2
7	3	3	1.5	2
7	3	3	1.5	2
7	3	3	1.5	2
7.5	3	2.8	2.5	2
7.5	3	4	2.5	2
7.5	4	4	2.5	4
7.5	4	3.5	2.5	3.5
7.5	4	2.5	2.5	2
7.5	4	5	4	2
7.5	4	3	2.5	2
7.5	4	3	2.5	2
7.5	4	3	2.5	2
7.5	4	3	2	3
8.5	3	3	2	3
8.5	4	4	2	3
6.5	3	3	2	3
6.5	4	4	2	2
6.5	2.5	3	2	2
6.5	2.5	3	2	2
6.5	2.5	3	1.8	2
6.5	2.5	3	1.5	2
6.5	1.8	3	4	2.5
6.5	2.5	4	3	2
7	3	3	3	2
