# Supplementary material for: Interlaminar endoscopic discectomy for recurrent L4–5 and L5–S1 disc herniation
Source: PeerJ. 2026 Apr 27;14:e21081. doi: 10.7717/peerj.21081 (PMC13131352; doi:10.7717/peerj.21081)
Supplement: Supplemental Information 3 [file peerj-14-21081-s003.xlsx]

## Sheet: Sheet1
Pre-op ODI	Post-op	Post-op 3 mon	Post-op 12 mon	Last follow-up
50	35	25	22	20
50	35	25	22	20
50	35	25	22	20
50	35	25	22	16
50	35	25	22	20
50	35	25	22	20
50	35	25	25	20
50	35	20	22	20
50	38	20	22	20
50	38	20	30	20
45	38	32	22	25
45	38	32	22	22
45	38	32	22	22
45	38	32	32	22
45	38	32	22	22
45	38	32	22	20
45	30	32	22	20
45	30	32	20	20
60	30	32	22	20
60	30	32	22	20
60	30	32	22	32
60	30	32	22	25
60	30	32	22	25
60	30	35	22	23
60	30	35	18	23
60	30	25	18	23
60	30	25	18	23
60	30	25	18	23
60	30	25	18	23
60	30	25	18	16
60	28	25	18	18
55	28	25	18	18
55	28	25	20	25
55	28	30	20	25
55	35	30	20	25
55	35	30	20	25
55	35	30	20	22
55	35	30	20	22
65	35	30	22	22
65	35	30	22	22
65	35	30	22	25
65	35	25	22	25
58	35	25	22	25
58	33	35	22	25
58	33	28	22	25
58	33	28	22	30
58	33	28	22	20
46	33	28	22	20
46	31	28	22	20
46	31	28	22	20
53	31	28	22	20
53	31	24	22	20
53	31	24	25	30
68	31	24	25	20
68	27	35	25	20
68	27	32	25	20
45	35	26	25	20
45	35	33	19	25
44	35	32	20	20
50	36	30	25	20
