# Supplementary material for: Interlaminar endoscopic discectomy for recurrent L4–5 and L5–S1 disc herniation
Source: PeerJ. 2026 Apr 27;14:e21081. doi: 10.7717/peerj.21081 (PMC13131352; doi:10.7717/peerj.21081)
Supplement: Supplemental Information 4 [file peerj-14-21081-s004.xlsx]

## Sheet: Sheet1
MacNab criteria	1=Eexellence	2=Good	3=Fair	4=Poor
1
1
1
3
4
1
1
1
1
4
3
1
1
1
1
1
1
1
1
2
2
2
4
2
2
3
2
2
2
1
1
1
1
1
1
1
1
1
1
1
1
2
2
2
2
2
2
2
2
2
2
2
2
2
2
3
4
2
1
1
